# Supplementary material for: Subjective cognitive functioning in relation to changes in levels of depression and anxiety in youth over 3 months of treatment
Source: BJPsych Open. 2020 Aug 5;6(5):e84. doi: 10.1192/bjo.2020.68 (PMC7453798; doi:10.1192/bjo.2020.68)
Supplement: Supplementary file 1 [file bjosup.zip]

Archive with 2 entries (2 files):
- S205647242000068Xsup001.docx
- S205647242000068Xsup002.zip
